# Supplementary material for: gllvm 2.0: fast fitting of advanced ordination methods and joint species distribution models
Source: PeerJ. 2025 Dec 12;13:e20338. doi: 10.7717/peerj.20338 (PMC12704334; doi:10.7717/peerj.20338)
Supplement: Supplemental Information 1 [file peerj-13-20338-s001.r]

# Structured/correlated row effects/LVs, cover data models, phylogenetic model
# Section 4.2. in the paper. 
# Note, that minor differences are to be expected, due to randomness.
set.seed(2025)
library(gllvm)
data("kelpforest")
Xenv <- kelpforest$X
SPinfo <- kelpforest$SPinfo
Yabund <- kelpforest$Y

# include species that have been observed on at least 10 units, sum up the rest
Yinv <- Yabund[SPinfo$GROUP == "INVERT"]
Yinv10 <- Yinv[,colSums(Yinv>0, na.rm = TRUE)>=10]
Yinv10$RARE = rowSums(Yinv[,(colSums(Yinv>0, na.rm=TRUE)<10)], na.rm=TRUE)

SPinfo10 = SPinfo[SPinfo$SP_CODE %in% colnames(Yinv10),]
SPinfo10 = rbind(SPinfo10,c("RARE","INVERT", rep(NA, ncol(SPinfo10)-2)))
SPinfo10

# remove empty rows:
rem <- which(rowSums(Yinv10)==0)
Yinv10 <- Yinv10[-rem,]
Xenv <- Xenv[-rem,]
SPinfo <- SPinfo[-rem,]

# covariates:
par(mfrow=c(1,2))
hist(Xenv$KELP_FRONDS, main = "KELP FRONDS")
Xenv$logKELP_FRONDS = log(Xenv$KELP_FRONDS+1)
Xenv$logKELP_FRONDSsc = scale(Xenv$logKELP_FRONDS)
Xenv$PERCENT_ROCKYsc = scale(Xenv$PERCENT_ROCKY)
hist(Xenv$logKELP_FRONDSsc, main = "log of KELP FRONDS")
dev.off()

# 4.2.1.-4.2.2.: only use sessile invertebrates
Ysess <- Yinv10
X <- Xenv
Xenv$TRANSECT = as.factor(Xenv$TRANSECT)

# Structured row effect:  
setMap = list(zeta=c(1:ncol(Ysess),rep(NA,ncol(Ysess))))
shapeForm = rep(1, ncol(Ysess))

ftStrucRow <- gllvm(y = Ysess, X = Xenv, family = "orderedBeta",
                 formula = ~ logKELP_FRONDSsc + PERCENT_ROCKYsc,
                 studyDesign = Xenv[,c("SITE", "TRANSECT", "YEAR")],
                    row.eff = ~ YEAR + (1|SITE/TRANSECT),
                 num.lv = 0, method = "EVA", link = "logit",
                 disp.formula = shapeForm, setMap = setMap,
                 control.start = list(zetacutoff = c(0, 20)))

# AR1 latent variables:
ftCorrLV <- gllvm(Ysess, Xenv, family = "orderedBeta", 
                 formula = ~ logKELP_FRONDSsc + PERCENT_ROCKYsc, 
                 studyDesign = Xenv[,c("SITE", "TRANSECT", "YEAR")], 
                 row.eff = ~ SITE/TRANSECT, starting.val="zero",  
                 num.lv = 2, disp.formula = shapeForm, method="EVA",
                 lvCor = ~corAR1(1|YEAR), link="logit",
                 zetacutoff = c(0, 20), setMap = setMap)
ftCorrLV$params$rho.lv
# Variance partitioning, reproduces Fig 3.
varPart <- varPartitioning(ftCorrLV, groupnames=c("Giant kelp frond density (log)", 
                                                  "Seabed rockiness (%)", "LV1", "LV2", 
                                                  "Site-transect fixed effect"))
plotVP(varPart, args.legend = list(cex=0.9), col=hcl.colors(5, "TealRose"),
       xlab="Species", las=2, cex.names=0.7)


# Fourth corner model with trait for group, i.e., INVERTEBRAE or ALGAE
Xenv <- kelpforest$X
SPinfo <- kelpforest$SPinfo
Xenv$logKELP_FRONDS = log(Xenv$KELP_FRONDS+1)
Xenv$logKELP_FRONDSsc = scale(Xenv$logKELP_FRONDS)
Xenv$PERCENT_ROCKYsc = scale(Xenv$PERCENT_ROCKY)

Y10 <- Yabund
Y10 <- Yabund[SPinfo$GROUP != "PLANT"]
Y10 <- Y10[,colSums(Y10>0, na.rm = TRUE)>=10]
NAs <- which(is.na(colSums(Y10)))
NAs
Y10 <- Y10[,-NAs]
emptyR <- which(rowSums(Y10)==0)
Y10 <- Y10[-emptyR,]
Xenv <- Xenv[-emptyR,]

SPinfo10 = SPinfo[SPinfo$SP_CODE %in% colnames(Y10),]
SPinfo10$GROUP <- droplevels(SPinfo10$GROUP)
table(SPinfo10$GROUP)

Ykelp = Y10
Traits = SPinfo10[,1:2, drop=FALSE]
#rownames(Traits) <- SPinfo10$SP_CODE

setMap = list(zeta=c(1:ncol(Ykelp),rep(NA,ncol(Ykelp))))
shapeForm = ifelse(Traits$GROUP == "INVERT", 1, 2)
# Fit 4th corner model:
# ftFourthC <- gllvm(y = Ykelp, X = Xenv, TR = Traits, 
#                 formula = ~ logKELP_FRONDSsc + PERCENT_ROCKYsc + 
#                   (logKELP_FRONDSsc + PERCENT_ROCKYsc) : (GROUP) 
#                 #+ (0+logKELP_FRONDSsc + PERCENT_ROCKYsc|1)
#                 , num.lv = 0, 
#                 disp.formula = shapeForm, starting.val = "zero",
#                 family = "orderedBeta", link = "logit", method = "EVA", 
#                 zetacutoff = c(0,20), setMap = setMap)

ftFourthC <- gllvm(y = Ykelp, X = Xenv, TR = Traits, 
                formula = ~ logKELP_FRONDSsc + PERCENT_ROCKYsc + 
                  (logKELP_FRONDSsc + PERCENT_ROCKYsc) : (GROUP), 
                num.lv = 0, randomX = ~logKELP_FRONDSsc + PERCENT_ROCKYsc,
                disp.formula = shapeForm, starting.val = "zero", 
                beta0com=TRUE, optimizer="nlminb", #randomX.start="res",
                family = "orderedBeta", link = "logit", method = "EVA", 
                zetacutoff = c(0,20), setMap = setMap)

# phylogenetic model:
#install.packages("ape")
library(ape)
taxa <- data.frame(Kingdom=factor(SPinfo10$TAXON_KINGDOM),
                   Phylum=factor(SPinfo10$TAXON_PHYLUM),
                   Class=factor(SPinfo10$TAXON_CLASS),
                   Order=factor(SPinfo10$TAXON_ORDER),
                   Family=factor(SPinfo10$TAXON_FAMILY),
                   Genus=factor(SPinfo10$TAXON_GENUS),
                   Species=factor(SPinfo10$SP_CODE))
# remove species with NA information
taxa <- na.omit(taxa)
Yphyl <- Y10[,colnames(Y10) %in% taxa$Species]
SPphyl = SPinfo10[SPinfo10$SP_CODE %in% taxa$Species,,-3]
dim(Yphyl)

phyl <- ape::as.phylo(~Kingdom/Phylum/Class/Order/Family/Genus/Species, data=taxa)
tree <- ape::compute.brlen(phyl)
colMat <- ape::vcv(tree)
dist <- ape::cophenetic.phylo(tree)

allDists <- ape::dist.nodes(tree)
order0 <- as.integer(names(sort(allDists[1:length(tree$tip.label), 
          nrow(allDists)],decreasing = TRUE)))
order <- tree$tip.label[order0]
Trphyl <- SPphyl[,"GROUP", drop=FALSE]
row.names(Trphyl) <- SPphyl[,"SP_CODE"]
shapeForm = ifelse(Trphyl[order,,drop=FALSE]$GROUP == "INVERT", 1, 2)
Xenv <- Xenv[-which(rowSums(Yphyl)==0),]
Yphyl <- Yphyl[-which(rowSums(Yphyl)==0),]

setMap = list(zeta=c(1:ncol(Yphyl),rep(NA,ncol(Yphyl))))

ftPhylo = gllvm(y = Yphyl[,order], X = Xenv, TR = Trphyl[order,, drop=FALSE], 
            formula = ~(logKELP_FRONDSsc + PERCENT_ROCKYsc) + 
                 (logKELP_FRONDSsc + PERCENT_ROCKYsc) : (GROUP),
            randomX =~logKELP_FRONDSsc + PERCENT_ROCKYsc,
            num.lv = 0, colMat = list(colMat[order, order], 
                        dist = dist[order, order]), beta0com = TRUE,
            colMat.rho.struct = "term", nn.colMat = 10, 
            disp.formula = shapeForm, starting.val = "zero",
            family = "orderedBeta", link = "logit", method = "EVA", 
            zetacutoff = c(0, 20), setMap = setMap, 
            optim.method = "L-BFGS-B", n.init = 3)
summary(ftPhylo)
# Phylogeny plot, Fig. 4
phyloplot(ftPhylo, tree, cex = 0.8, tick.length = 0.5, widths = c(.5,.1), heights = c(0.4,0.4))
